# Supplementary material for: An Intrinsic Host Defense against HSV-1 Relies on the Activation of Xenophagy with the Active Clearance of Autophagic Receptors
Source: Cells. 2024 Jul 26;13(15):1256. doi: 10.3390/cells13151256 (PMC11311385; doi:10.3390/cells13151256)
Supplement: Supplementary file 1 [file cells-13-01256-s001.zip]

Archive with 8 entries (8 files):
- Figure S1.pdf
- Figure S2.pdf
- Figure S3.pdf
- Figure S4.pdf
- Figure S5.pdf
- Figure S6.pdf
- Pino-Belmar et al., 2024_CELLS_Supplementary Materials.pdf
- Table S1.pdf
